# Supplementary material for: Effects on Serum Hormone Concentrations after a Dietary Phytoestrogen Intervention in Patients with Prostate Cancer: A Randomized Controlled Trial
Source: Nutrients. 2023 Apr 6;15(7):1792. doi: 10.3390/nu15071792 (PMC10097251; doi:10.3390/nu15071792)
Supplement: Supplementary file 1 [file nutrients-15-01792-s001.zip]

Archive with 1 entries (1 files):
- nutrients-2305265-supplementary.pdf
